# Supplementary material for: Zika virus RNA structure controls its unique neurotropism by bipartite binding to Musashi-1
Source: Nat Commun. 2023 Feb 28;14:1134. doi: 10.1038/s41467-023-36838-w (PMC9972320; doi:10.1038/s41467-023-36838-w)
Supplement: Supplementary file 4 — Supplementary Data 1 [file 41467_2023_36838_MOESM4_ESM.xlsx]

## Sheet: Sheet1
Protein state	Start	End	Sequence	Peptide mass (Da)	Actual rention time (s)	HDX time (s)	Uptake (Da)	Uptake SD
RRM12 alone	5	10	FIGGLS	594.648	9.66-9.78	60	2.042	0.0113179
RRM12 alone	5	11	FIGGLSW	781.474	10.79-10.88	60	2.954	0.0570114
RRM12 alone	5	16	FIGGLSWQTTQE	686.037	10.21-10.37	60	6.396	0.0659792
RRM12 alone	5	18	FIGGLSWQTTQEGL	771.493	10.43-10.79	60	7.898	0.0407612
RRM12 alone	5	20	FIGGLSWQTTQEGLRE	609.882	10.13-10.17	60	9.017	0.0287488
RRM12 alone	5	25	FIGGLSWQTTQEGLREYFGQF	823.797	10.47-10.50	60	10.349	0.085966
RRM12 alone	6	25	IGGLSWQTTQEGLREYFGQF	1162.77	10.75-10.82	60	9.616	0.000587259
RRM12 alone	10	25	SWQTTQEGLREYFGQF	991.837	10.60-10.78	60	7.211	0.0608105
RRM12 alone	11	18	WQTTQEGL	965.211	9.60-9.72	60	4.049	0.0789622
RRM12 alone	11	20	WQTTQEGLRE	626.001	8.95-8.98	60	5.096	0.0325087
RRM12 alone	11	25	WQTTQEGLREYFGQF	947.893	10.37-10.49	60	6.703	0.0338301
RRM12 alone	13	25	TTQEGLREYFGQF	790.415	10.18-10.25	60	5.715	0.0412552
RRM12 alone	17	25	GLREYFGQF	559.742	10.15-10.39	60	2.447	0.0734231
RRM12 alone	18	25	LREYFGQF	531.068	10.05-10.22	60	2.085	0.032597
RRM12 alone	18	27	LREYFGQFGE	625.294	9.52-9.62	60	4.018	0.0301702
RRM12 alone	19	27	REYFGQFGE	567.655	9.66-9.70	60	2.825	0.0213905
RRM12 alone	26	32	GEVKECL	390.323	8.91-9.03	60	2.989	0.00851889
RRM12 alone	31	46	CLVMRDPLTKRSRGFG	614.74	9.11-9.14	60	8.797	0.0573791
RRM12 alone	32	47	LVMRDPLTKRSRGFGF	472.263	9.61-9.64	60	8.394	0.0847198
RRM12 alone	33	46	VMRDPLTKRSRGFG	407.053	8.64-8.86	60	8.351	0.0679648
RRM12 alone	33	47	VMRDPLTKRSRGFGF	355.335	9.29-9.46	60	8.739	0.0808859
RRM12 alone	34	46	MRDPLTKRSRGFG	509.218	8.58-8.66	60	7.661	0.0285831
RRM12 alone	34	47	MRDPLTKRSRGFGF	419.003	9.25-9.42	60	7.763	0.045831
RRM12 alone	34	48	MRDPLTKRSRGFGFV	355.335	9.29-9.46	60	8.739	0.00808535
RRM12 alone	34	50	MRDPLTKRSRGFGFVTF	674.461	9.94-9.98	60	9.548	0.0932617
RRM12 alone	51	57	MDQAGVD	737.262	8.10-8.23	60	3.343	0.0883367
RRM12 alone	51	60	MDQAGVDKVL	539.464	9.24-9.32	60	3.732	0.0913938
RRM12 alone	51	67	MDQAGVDKVLAQSRHEL	476.242	9.53-9.57	60	7.759	0.0387566
RRM12 alone	51	69	MDQAGVDKVLAQSRHELDS	702.344	9.48-9.56	60	9.022	0.0481341
RRM12 alone	51	78	MDQAGVDKVLAQSRHELDSKTIDPKVAF	518.878	9.65-9.77	60	13.653	0.00513822
RRM12 alone	51	86	MDQAGVDKVLAQSRHELDSKTIDPKVAFPRRAQPKM	510.539	9.33-9.58	60	19.804	0.00290701
RRM12 alone	51	88	MDQAGVDKVLAQSRHELDSKTIDPKVAFPRRAQPKMVT	713.957	9.37-9.55	60	22.027	0.0688535
RRM12 alone	52	78	DQAGVDKVLAQSRHELDSKTIDPKVAF	744.821	9.67-9.77	60	13.117	0.0958333
RRM12 alone	52	86	DQAGVDKVLAQSRHELDSKTIDPKVAFPRRAQPKM	564.511	9.29-9.37	60	18.748	0.0744932
RRM12 alone	58	67	KVLAQSRHEL	594.762	7.76-7.83	60	7.654	0.0227332
RRM12 alone	58	69	KVLAQSRHELDS	694.517	9.62-9.76	60	8.217	0.0542696
RRM12 alone	58	78	KVLAQSRHELDSKTIDPKVAF	597.959	8.95-9.17	60	9.751	0.0327137
RRM12 alone	58	86	KVLAQSRHELDSKTIDPKVAFPRRAQPKM	420.605	8.66-8.76	60	16.174	0.0461834
RRM12 alone	58	88	KVLAQSRHELDSKTIDPKVAFPRRAQPKMVT	594.059	8.58-8.63	60	18.064	0.0367674
RRM12 alone	58	98	KVLAQSRHELDSKTIDPKVAFPRRAQPKMVTRTKKIFVGGL	583.574	8.90-9.03	60	24.231	0.0329949
RRM12 alone	61	78	AQSRHELDSKTIDPKVAF	512.623	9.08-9.12	60	9.535	0.0928816
RRM12 alone	61	86	AQSRHELDSKTIDPKVAFPRRAQPKM	503.54	8.71-8.75	60	14.714	0.0686938
RRM12 alone	62	86	QSRHELDSKTIDPKVAFPRRAQPKM	491.664	8.66-8.71	60	14.402	0.00268194
RRM12 alone	68	86	DSKTIDPKVAFPRRAQPKM	439.38	8.73-8.77	60	10.978	0.0868394
RRM12 alone	70	86	KTIDPKVAFPRRAQPKM	398.815	8.59-8.65	60	9.366	0.0963101
RRM12 alone	79	88	PRRAQPKMVT	396.891	7.76-7.85	60	6.537	0.00356384
RRM12 alone	79	98	PRRAQPKMVTRTKKIFVGGL	459.045	8.87-9.03	60	12.651	0.0257332
RRM12 alone	79	102	PRRAQPKMVTRTKKIFVGGLSVNT	674.542	9.01-9.08	60	17.664	0.0659669
RRM12 alone	87	98	VTRTKKIFVGGL	441.319	9.13-9.26	60	5.844	0.045384
RRM12 alone	87	99	VTRTKKIFVGGLS	470.627	9.29-9.32	60	3.233	0.00170196
RRM12 alone	87	102	VTRTKKIFVGGLSVNT	575.847	11.04-11.08	60	9.543	0.021818
RRM12 alone	88	100	TRTKKIFVGGLSV	353.114	8.82-8.87	60	6.501	0.0676188
RRM12 alone	89	98	RTKKIFVGGL	374.226	9.15-9.25	60	3.746	0.062826
RRM12 alone	89	102	RTKKIFVGGLSVNT	508.825	9.26-9.29	60	7.472	0.0352058
RRM12 alone	99	105	SVNTTVE	751.608	8.16-8.35	60	3.062	0.0437509
RRM12 alone	99	109	SVNTTVEDVKQ	611.921	8.41-8.57	60	5.708	0.0105736
RRM12 alone	99	114	SVNTTVEDVKQYFEQF	970.041	10.50-10.56	60	9.484	0.00728613
RRM12 alone	99	122	SVNTTVEDVKQYFEQFGKVDDAML	924.258	10.58-10.75	60	13.583	0.0773245
RRM12 alone	102	114	TTVEDVKQYFEQF	819.243	10.32-10.39	60	7.019	0.0846219
RRM12 alone	103	114	TVEDVKQYFEQF	768.328	10.17-10.26	60	6.362	0.0533513
RRM12 alone	103	121	TVEDVKQYFEQFGKVDDAM	1127.51	10.17-10.20	60	5.958	0.0653818
RRM12 alone	103	122	TVEDVKQYFEQFGKVDDAML	789.885	10.30-10.51	60	10.831	0.00682691
RRM12 alone	106	113	DVKQYFEQ	1057.78	9.28-9.31	60	2.776	0.0309412
RRM12 alone	106	114	DVKQYFEQF	1205.28	10.14-10.20	60	3.621	0.048412
RRM12 alone	106	119	DVKQYFEQFGKVDD	574.281	9.85-9.95	60	6.398	0.0398375
RRM12 alone	106	120	DVKQYFEQFGKVDDA	896.795	9.90-9.94	60	9.061	0.0414872
RRM12 alone	106	121	DVKQYFEQFGKVDDAM	641.949	10.10-10.17	60	8.012	0.00355978
RRM12 alone	106	122	DVKQYFEQFGKVDDAML	679.805	10.27-10.45	60	8.536	0.0610726
RRM12 alone	107	122	VKQYFEQFGKVDDAML	961.622	9.97-10.02	60	6.019	0.0383998
RRM12 alone	114	122	FGKVDDAML	499.395	9.64-9.81	60	4.037	0.0180328
RRM12 alone	115	121	GKVDDAM	368.95	8.38-8.41	60	2.984	0.0713444
RRM12 alone	115	122	GKVDDAML	425.7	9.30-9.34	60	3.499	0.0332119
RRM12 alone	123	136	MFDKTTNRHRGFGF	573.42	9.12-9.19	60	9.796	0.0437567
RRM12 alone	123	139	MFDKTTNRHRGFGFVTF	689.357	9.81-9.95	60	12.276	0.0300303
RRM12 alone	124	135	FDKTTNRHRGFG	480.547	7.84-8.09	60	8.184	0.0847054
RRM12 alone	124	136	FDKTTNRHRGFGF	397.459	8.94-9.11	60	8.622	0.00837474
RRM12 alone	124	139	FDKTTNRHRGFGFVTF	387.622	9.69-9.73	60	8.181	0.069663
RRM12 alone	125	136	DKTTNRHRGFGF	720.288	7.95-7.98	60	8.358	0.04109
RRM12 alone	125	139	DKTTNRHRGFGFVTF	447.53	9.76-9.87	60	10.202	0.0850514
RRM12 alone	144	150	IVEKVCE	820.566	8.15-8.21	60	3.031	0.0856316
RRM12 alone	146	169	EKVCEIHFHEINNKMVECKKAQPK	578.85	8.67-8.71	60	13.093	0.0618308
RRM12 alone	147	153	KVCEIHF	439.243	9.57-9.70	60	2.815	0.0645696
RRM12 alone	147	160	KVCEIHFHEINNKM	437.214	8.96-9.08	60	7.228	0.0835491
RRM12 alone	147	162	KVCEIHFHEINNKMVE	494.349	9.00-9.21	60	7.893	0.0442635
RRM12 alone	147	170	KVCEIHFHEINNKMVECKKAQPKE	578.85	8.67-8.71	60	13.093	0.0728787
RRM12 alone	151	160	IHFHEINNKM	429.034	8.81-8.92	60	5.303	0.0968986
RRM12 alone	151	162	IHFHEINNKMVE	379.129	9.01-9.05	60	5.726	0.00768563
RRM12 alone	151	170	IHFHEINNKMVECKKAQPKE	486.768	8.47-8.53	60	11.162	0.0167799
RRM12 alone	154	160	HEINNKM	444.177	7.79-7.85	60	3.272	0.0510706
RRM12 alone	154	162	HEINNKMVE	372.547	8.20-8.29	60	3.751	0.0310426
RRM12 alone	154	163	HEINNKMVEC	611.843	8.57-8.62	60	6.359	0.059268
RRM12 alone	5	10	FIGGLS	594.862	9.54-9.66	90	2.48	0.0472495
RRM12 alone	5	11	FIGGLSW	781.798	10.70-10.79	90	3.546	0.08207
RRM12 alone	5	16	FIGGLSWQTTQE	686.347	10.15-10.27	90	7.488	0.0567448
RRM12 alone	5	18	FIGGLSWQTTQEGL	771.852	10.35-10.69	90	9.213	0.00531718
RRM12 alone	5	20	FIGGLSWQTTQEGLRE	610.107	10.00-10.05	90	10.318	0.0328223
RRM12 alone	5	25	FIGGLSWQTTQEGLREYFGQF	823.985	10.44-10.49	90	11.928	0.0236907
RRM12 alone	6	25	IGGLSWQTTQEGLREYFGQF	1162.87	10.73-10.79	90	9.92	0.0277032
RRM12 alone	10	25	SWQTTQEGLREYFGQF	992.012	10.50-10.62	90	7.756	0.0460537
RRM12 alone	11	18	WQTTQEGL	965.6	9.52-9.64	90	4.759	0.0977876
RRM12 alone	11	20	WQTTQEGLRE	626.056	8.88-8.94	90	5.309	0.033855
RRM12 alone	11	25	WQTTQEGLREYFGQF	948.088	10.30-10.49	90	7.395	0.0634663
RRM12 alone	13	25	TTQEGLREYFGQF	790.252	10.10-10.16	90	5.127	0.0767196
RRM12 alone	17	25	GLREYFGQF	559.757	10.07-10.31	90	2.504	0.0418969
RRM12 alone	18	25	LREYFGQF	531.092	9.96-10.13	90	2.187	0.0704557
RRM12 alone	18	27	LREYFGQFGE	625.342	9.48-9.53	90	4.141	0.00253453
RRM12 alone	19	27	REYFGQFGE	567.709	9.62-9.67	90	3.063	0.0239723
RRM12 alone	26	32	GEVKECL	390.454	8.82-8.93	90	3.428	0.00603703
RRM12 alone	31	46	CLVMRDPLTKRSRGFG	615.072	9.05-9.10	90	10.526	0.0987509
RRM12 alone	32	47	LVMRDPLTKRSRGFGF	472.497	9.49-9.53	90	10.009	0.0238095
RRM12 alone	33	46	VMRDPLTKRSRGFG	407.231	8.54-8.76	90	9.72	0.0164057
RRM12 alone	33	47	VMRDPLTKRSRGFGF	355.462	9.23-9.36	90	9.935	0.0262307
RRM12 alone	34	46	MRDPLTKRSRGFG	509.419	8.49-8.56	90	8.836	0.0950411
RRM12 alone	34	47	MRDPLTKRSRGFGF	419.183	9.18-9.36	90	9.138	0.0558939
RRM12 alone	34	48	MRDPLTKRSRGFGFV	355.462	9.23-9.36	90	9.935	0.0546416
RRM12 alone	34	50	MRDPLTKRSRGFGFVTF	674.679	9.79-9.83	90	10.757	0.0269947
RRM12 alone	51	57	MDQAGVD	737.437	7.99-8.13	90	3.759	0.0939685
RRM12 alone	51	60	MDQAGVDKVL	539.518	9.21-9.29	90	3.969	0.0110208
RRM12 alone	51	67	MDQAGVDKVLAQSRHEL	476.377	9.43-9.49	90	8.799	0.00133831
RRM12 alone	51	69	MDQAGVDKVLAQSRHELDS	702.694	9.36-9.43	90	10.985	0.0534698
RRM12 alone	51	78	MDQAGVDKVLAQSRHELDSKTIDPKVAF	519.05	9.58-9.69	90	15.45	0.0510961
RRM12 alone	51	86	MDQAGVDKVLAQSRHELDSKTIDPKVAFPRRAQPKM	510.681	9.26-9.47	90	21.735	0.0451022
RRM12 alone	51	88	MDQAGVDKVLAQSRHELDSKTIDPKVAFPRRAQPKMVT	714.169	9.27-9.43	90	24.196	0.077267
RRM12 alone	52	78	DQAGVDKVLAQSRHELDSKTIDPKVAF	745.088	9.49-9.69	90	15.091	0.0648688
RRM12 alone	52	86	DQAGVDKVLAQSRHELDSKTIDPKVAFPRRAQPKM	564.653	9.21-9.26	90	20.428	0.0972663
RRM12 alone	58	67	KVLAQSRHEL	594.933	7.67-7.72	90	8.013	0.0256515
RRM12 alone	58	69	KVLAQSRHELDS	694.513	9.67-9.74	90	8.205	0.000893995
RRM12 alone	58	78	KVLAQSRHELDSKTIDPKVAF	598.187	8.86-9.07	90	11.491	0.0728716
RRM12 alone	58	86	KVLAQSRHELDSKTIDPKVAFPRRAQPKM	420.736	8.56-8.66	90	18.1	0.0939642
RRM12 alone	58	88	KVLAQSRHELDSKTIDPKVAFPRRAQPKMVT	594.249	8.60-8.76	90	20.082	0.0570976
RRM12 alone	58	98	KVLAQSRHELDSKTIDPKVAFPRRAQPKMVTRTKKIFVGGL	583.689	8.83-8.94	90	26.084	0.0900985
RRM12 alone	61	78	AQSRHELDSKTIDPKVAF	512.781	9.00-9.03	90	10.91	0.0499427
RRM12 alone	61	86	AQSRHELDSKTIDPKVAFPRRAQPKM	503.726	8.58-8.61	90	16.842	0.0642949
RRM12 alone	62	86	QSRHELDSKTIDPKVAFPRRAQPKM	491.782	8.57-8.61	90	15.763	0.051822
RRM12 alone	68	86	DSKTIDPKVAFPRRAQPKM	439.539	8.65-8.71	90	12.336	0.0582341
RRM12 alone	70	86	KTIDPKVAFPRRAQPKM	398.898	8.50-8.54	90	10.048	0.0621966
RRM12 alone	79	88	PRRAQPKMVT	397.013	7.68-7.77	90	7.104	0.0194328
RRM12 alone	79	98	PRRAQPKMVTRTKKIFVGGL	459.14	8.78-8.93	90	13.584	0.0717312
RRM12 alone	79	102	PRRAQPKMVTRTKKIFVGGLSVNT	674.586	8.94-8.97	90	18.02	0.00898769
RRM12 alone	87	98	VTRTKKIFVGGL	441.402	9.07-9.18	90	6.465	0.0815273
RRM12 alone	87	99	VTRTKKIFVGGLS	470.699	8.71-8.77	90	3.451	0.0529142
RRM12 alone	87	102	VTRTKKIFVGGLSVNT	575.946	10.97-11.00	90	10.152	0.00921608
RRM12 alone	88	100	TRTKKIFVGGLSV	353.201	8.79-8.86	90	7.303	0.0719782
RRM12 alone	89	98	RTKKIFVGGL	374.265	9.04-9.21	90	4.078	0.0308574
RRM12 alone	89	102	RTKKIFVGGLSVNT	508.954	9.18-9.21	90	8.246	0.098603
RRM12 alone	99	105	SVNTTVE	751.938	8.05-8.23	90	3.607	0.0852312
RRM12 alone	99	109	SVNTTVEDVKQ	612.058	8.31-8.47	90	6.326	0.0194164
RRM12 alone	99	114	SVNTTVEDVKQYFEQF	970.01	10.47-10.52	90	9.335	0.0907462
RRM12 alone	99	122	SVNTTVEDVKQYFEQFGKVDDAML	924.382	10.51-10.73	90	14.461	0.0953933
RRM12 alone	102	114	TTVEDVKQYFEQF	819.358	10.29-10.38	90	7.61	0.00526705
RRM12 alone	103	114	TVEDVKQYFEQF	768.301	10.15-10.22	90	6.192	0.0619026
RRM12 alone	103	121	TVEDVKQYFEQFGKVDDAM	1127.44	10.11-10.15	90	5.743	0.0211773
RRM12 alone	103	122	TVEDVKQYFEQFGKVDDAML	789.982	10.24-10.43	90	11.61	0.0697005
RRM12 alone	106	113	DVKQYFEQ	1057.85	9.19-9.23	90	2.982	0.0822283
RRM12 alone	106	114	DVKQYFEQF	1205.27	10.00-10.08	90	3.561	0.0474225
RRM12 alone	106	119	DVKQYFEQFGKVDD	574.282	9.75-9.78	90	6.414	0.00424232
RRM12 alone	106	120	DVKQYFEQFGKVDDA	896.636	9.83-9.87	90	8.041	0.0189078
RRM12 alone	106	121	DVKQYFEQFGKVDDAM	642	9.99-10.08	90	8.46	0.00285041
RRM12 alone	106	122	DVKQYFEQFGKVDDAML	679.889	10.20-10.37	90	9.216	0.0694518
RRM12 alone	107	122	VKQYFEQFGKVDDAML	961.894	9.89-9.96	90	7.173	0.0372477
RRM12 alone	114	122	FGKVDDAML	499.555	9.57-9.72	90	4.814	0.060034
RRM12 alone	115	121	GKVDDAM	368.996	8.25-8.29	90	3.205	0.0070076
RRM12 alone	115	122	GKVDDAML	425.817	9.19-9.29	90	4.055	0.0234983
RRM12 alone	123	136	MFDKTTNRHRGFGF	573.498	9.04-9.09	90	10.483	0.0507376
RRM12 alone	123	139	MFDKTTNRHRGFGFVTF	689.382	9.72-9.85	90	12.52	0.0414686
RRM12 alone	124	135	FDKTTNRHRGFG	480.654	7.74-7.99	90	9.031	0.0346469
RRM12 alone	124	136	FDKTTNRHRGFGF	397.548	8.86-8.98	90	9.613	0.0750447
RRM12 alone	124	139	FDKTTNRHRGFGFVTF	389.219	9.58-9.61	90	29.591	0.0582047
RRM12 alone	125	136	DKTTNRHRGFGF	720.431	7.85-7.88	90	9.144	0.0814169
RRM12 alone	125	139	DKTTNRHRGFGFVTF	447.547	9.69-9.80	90	10.418	0.0713179
RRM12 alone	144	150	IVEKVCE	820.622	8.26-8.32	90	3.257	0.0374775
RRM12 alone	146	169	EKVCEIHFHEINNKMVECKKAQPK	578.901	8.56-8.76	90	13.663	0.0738664
RRM12 alone	147	153	KVCEIHF	439.338	9.46-9.50	90	3.178	0.00457862
RRM12 alone	147	160	KVCEIHFHEINNKM	437.302	8.89-9.01	90	8.132	0.00213906
RRM12 alone	147	162	KVCEIHFHEINNKMVE	494.444	8.92-9.11	90	8.858	0.029231
RRM12 alone	147	170	KVCEIHFHEINNKMVECKKAQPKE	578.901	8.56-8.76	90	13.663	0.0804574
RRM12 alone	151	160	IHFHEINNKM	429.121	8.73-8.80	90	6.16	0.0750054
RRM12 alone	151	162	IHFHEINNKMVE	379.199	8.87-8.91	90	6.619	0.0605718
RRM12 alone	151	170	IHFHEINNKMVECKKAQPKE	486.89	8.35-8.50	90	12.511	0.0150645
RRM12 alone	154	160	HEINNKM	444.272	7.69-7.74	90	3.717	0.020339
RRM12 alone	154	162	HEINNKMVE	372.613	8.09-8.16	90	4.276	0.0235234
RRM12 alone	154	163	HEINNKMVEC	611.991	8.44-8.51	90	6.699	0.0824523
RRM12 alone	5	10	FIGGLS	595.16	9.73-9.86	300	3.09	0.040501
RRM12 alone	5	11	FIGGLSW	782.159	10.82-10.91	300	4.203	0.0476873
RRM12 alone	5	16	FIGGLSWQTTQE	686.661	10.28-10.45	300	8.597	0.0427211
RRM12 alone	5	18	FIGGLSWQTTQEGL	772.146	10.47-11.08	300	10.29	0.019436
RRM12 alone	5	20	FIGGLSWQTTQEGLRE	610.386	10.26-10.31	300	11.934	0.00561455
RRM12 alone	5	25	FIGGLSWQTTQEGLREYFGQF	824.159	10.45-10.50	300	13.388	0.0113484
RRM12 alone	6	25	IGGLSWQTTQEGLREYFGQF	1163.3	10.81-10.88	300	11.262	0.0699587
RRM12 alone	10	25	SWQTTQEGLREYFGQF	992.408	10.49-10.66	300	8.988	0.045414
RRM12 alone	11	18	WQTTQEGL	965.789	9.69-9.79	300	5.104	0.0190142
RRM12 alone	11	20	WQTTQEGLRE	626.242	9.07-9.11	300	6.019	0.057993
RRM12 alone	11	25	WQTTQEGLREYFGQF	948.37	10.51-10.57	300	8.399	0.0338552
RRM12 alone	13	25	TTQEGLREYFGQF	790.42	10.26-10.33	300	5.734	0.0112122
RRM12 alone	17	25	GLREYFGQF	559.898	10.20-10.44	300	3.045	0.0164452
RRM12 alone	18	25	LREYFGQF	531.206	10.11-10.27	300	2.67	0.0562506
RRM12 alone	18	27	LREYFGQFGE	625.475	9.60-9.66	300	4.486	0.0448326
RRM12 alone	19	27	REYFGQFGE	567.863	9.79-9.83	300	3.737	0.0749273
RRM12 alone	26	32	GEVKECL	390.544	9.01-9.12	300	3.732	0.0906834
RRM12 alone	31	46	CLVMRDPLTKRSRGFG	615.263	9.22-9.26	300	11.519	0.0154395
RRM12 alone	32	47	LVMRDPLTKRSRGFGF	472.673	9.59-9.65	300	11.224	0.033494
RRM12 alone	33	46	VMRDPLTKRSRGFG	407.255	8.75-8.95	300	9.906	0.092686
RRM12 alone	33	47	VMRDPLTKRSRGFGF	355.517	9.39-9.56	300	10.447	0.0953857
RRM12 alone	34	46	MRDPLTKRSRGFG	509.475	8.69-8.76	300	9.164	0.0254321
RRM12 alone	34	47	MRDPLTKRSRGFGF	419.215	9.35-9.52	300	9.378	0.0364211
RRM12 alone	34	48	MRDPLTKRSRGFGFV	355.517	9.39-9.56	300	10.447	0.0358383
RRM12 alone	34	50	MRDPLTKRSRGFGFVTF	674.735	9.97-10.04	300	11.064	0.00599725
RRM12 alone	51	57	MDQAGVD	737.513	8.19-8.32	300	3.939	0.00675542
RRM12 alone	51	60	MDQAGVDKVL	539.66	9.36-9.42	300	4.596	0.074772
RRM12 alone	51	67	MDQAGVDKVLAQSRHEL	476.579	9.61-9.64	300	10.357	0.079577
RRM12 alone	51	69	MDQAGVDKVLAQSRHELDS	702.793	9.52-9.59	300	11.541	0.0207852
RRM12 alone	51	78	MDQAGVDKVLAQSRHELDSKTIDPKVAF	519.202	9.73-9.84	300	17.043	0.0262095
RRM12 alone	51	86	MDQAGVDKVLAQSRHELDSKTIDPKVAFPRRAQPKM	510.784	9.41-9.67	300	23.135	0.0285852
RRM12 alone	51	88	MDQAGVDKVLAQSRHELDSKTIDPKVAFPRRAQPKMVT	714.292	9.45-9.63	300	25.461	0.0348273
RRM12 alone	52	78	DQAGVDKVLAQSRHELDSKTIDPKVAF	745.288	9.71-9.86	300	16.567	0.0993502
RRM12 alone	52	86	DQAGVDKVLAQSRHELDSKTIDPKVAFPRRAQPKM	564.775	9.37-9.41	300	21.866	0.0344004
RRM12 alone	58	67	KVLAQSRHEL	594.861	7.84-7.89	300	7.862	0.0895158
RRM12 alone	58	69	KVLAQSRHELDS	694.643	9.68-9.79	300	8.672	0.00284606
RRM12 alone	58	78	KVLAQSRHELDSKTIDPKVAF	598.309	9.05-9.26	300	12.415	0.0314361
RRM12 alone	58	86	KVLAQSRHELDSKTIDPKVAFPRRAQPKM	420.784	8.77-8.86	300	18.798	0.0966227
RRM12 alone	58	88	KVLAQSRHELDSKTIDPKVAFPRRAQPKMVT	594.313	8.68-8.95	300	20.766	0.0797895
RRM12 alone	58	98	KVLAQSRHELDSKTIDPKVAFPRRAQPKMVTRTKKIFVGGL	583.764	9.02-9.12	300	27.285	0.0131132
RRM12 alone	61	78	AQSRHELDSKTIDPKVAF	512.828	9.19-9.22	300	11.315	0.0341096
RRM12 alone	61	86	AQSRHELDSKTIDPKVAFPRRAQPKM	503.709	8.81-8.88	300	16.639	0.0518438
RRM12 alone	62	86	QSRHELDSKTIDPKVAFPRRAQPKM	491.86	8.78-8.82	300	16.667	0.0341727
RRM12 alone	68	86	DSKTIDPKVAFPRRAQPKM	439.535	8.85-8.91	300	12.305	0.0843204
RRM12 alone	70	86	KTIDPKVAFPRRAQPKM	398.937	8.69-8.73	300	10.369	0.00668155
RRM12 alone	79	88	PRRAQPKMVT	396.986	7.83-7.95	300	6.98	0.00646826
RRM12 alone	79	98	PRRAQPKMVTRTKKIFVGGL	459.159	8.96-9.13	300	13.769	0.0384163
RRM12 alone	79	102	PRRAQPKMVTRTKKIFVGGLSVNT	674.667	9.19-9.25	300	18.675	0.0102222
RRM12 alone	87	98	VTRTKKIFVGGL	441.446	9.23-9.35	300	6.791	0.0684393
RRM12 alone	87	99	VTRTKKIFVGGLS	470.637	9.34-9.37	300	3.263	0.0764302
RRM12 alone	87	102	VTRTKKIFVGGLSVNT	576.093	11.07-11.12	300	11.054	0.0539281
RRM12 alone	88	100	TRTKKIFVGGLSV	353.241	8.97-9.04	300	7.671	0.052998
RRM12 alone	89	98	RTKKIFVGGL	374.317	9.25-9.38	300	4.514	0.0372735
RRM12 alone	89	102	RTKKIFVGGLSVNT	509.176	9.22-9.36	300	9.58	0.0883422
RRM12 alone	99	105	SVNTTVE	752.172	8.24-8.43	300	3.995	0.036446
RRM12 alone	99	109	SVNTTVEDVKQ	612.228	8.49-8.67	300	7.093	0.0245558
RRM12 alone	99	114	SVNTTVEDVKQYFEQF	970.423	10.55-10.61	300	11.291	0.0958144
RRM12 alone	99	122	SVNTTVEDVKQYFEQFGKVDDAML	924.762	10.60-10.80	300	17.164	0.0166174
RRM12 alone	102	114	TTVEDVKQYFEQF	819.465	10.41-10.48	300	8.161	0.0389585
RRM12 alone	103	114	TVEDVKQYFEQF	768.464	10.26-10.48	300	7.223	0.0682276
RRM12 alone	103	121	TVEDVKQYFEQFGKVDDAM	1127.63	10.21-10.27	300	6.345	0.013374
RRM12 alone	103	122	TVEDVKQYFEQFGKVDDAML	790.205	10.35-10.56	300	13.403	0.0448443
RRM12 alone	106	113	DVKQYFEQ	1058.07	9.36-9.39	300	3.659	0.0781989
RRM12 alone	106	114	DVKQYFEQF	1205.45	10.14-10.36	300	4.252	0.0442792
RRM12 alone	106	119	DVKQYFEQFGKVDD	574.44	9.92-9.98	300	7.876	0.0269606
RRM12 alone	106	120	DVKQYFEQFGKVDDA	896.908	9.97-10.01	300	9.781	0.0807537
RRM12 alone	106	121	DVKQYFEQFGKVDDAM	642.128	10.21-10.27	300	9.579	0.0481611
RRM12 alone	106	122	DVKQYFEQFGKVDDAML	680.077	10.31-10.50	300	10.728	0.0174314
RRM12 alone	107	122	VKQYFEQFGKVDDAML	961.74	9.96-10.06	300	6.52	0.0131568
RRM12 alone	114	122	FGKVDDAML	499.683	9.74-9.91	300	5.434	0.0967031
RRM12 alone	115	121	GKVDDAM	369.069	8.41-8.48	300	3.56	0.0136547
RRM12 alone	115	122	GKVDDAML	425.931	9.39-9.50	300	4.6	0.0233307
RRM12 alone	123	136	MFDKTTNRHRGFGF	573.51	9.23-9.28	300	10.584	0.0585765
RRM12 alone	123	139	MFDKTTNRHRGFGFVTF	689.415	9.89-10.01	300	12.841	0.000245406
RRM12 alone	124	135	FDKTTNRHRGFG	480.63	7.91-8.18	300	8.841	0.0605829
RRM12 alone	124	136	FDKTTNRHRGFGF	397.546	9.04-9.17	300	9.591	0.00446064
RRM12 alone	124	139	FDKTTNRHRGFGFVTF	388.052	9.79-9.82	300	13.939	0.0303273
RRM12 alone	125	136	DKTTNRHRGFGF	720.447	7.97-8.03	300	9.235	0.00741172
RRM12 alone	125	139	DKTTNRHRGFGFVTF	447.578	9.83-9.94	300	10.815	0.0867749
RRM12 alone	144	150	IVEKVCE	820.54	8.18-8.23	300	2.927	0.000506526
RRM12 alone	146	169	EKVCEIHFHEINNKMVECKKAQPK	579.042	8.73-8.77	300	15.213	0.0489863
RRM12 alone	147	153	KVCEIHF	439.353	9.67-9.79	300	3.235	0.0441657
RRM12 alone	147	160	KVCEIHFHEINNKM	437.437	9.04-9.08	300	9.507	0.0655894
RRM12 alone	147	162	KVCEIHFHEINNKMVE	494.505	9.11-9.29	300	9.476	0.0415503
RRM12 alone	147	170	KVCEIHFHEINNKMVECKKAQPKE	579.042	8.73-8.77	300	15.213	0.0787279
RRM12 alone	151	160	IHFHEINNKM	429.14	8.93-9.03	300	6.341	0.0540177
RRM12 alone	151	162	IHFHEINNKMVE	379.229	9.04-9.07	300	7.002	0.0810504
RRM12 alone	151	170	IHFHEINNKMVECKKAQPKE	486.982	8.64-8.69	300	13.541	0.0621963
RRM12 alone	154	160	HEINNKM	444.314	7.86-7.90	300	3.916	0.0665312
RRM12 alone	154	162	HEINNKMVE	372.652	8.28-8.39	300	4.591	0.0786218
RRM12 alone	154	163	HEINNKMVEC	612.246	8.50-8.54	300	7.282	0.0657843
RRM12-RNA	5	10	FIGGLS	594.595	9.26-9.38	60	1.805	0.0483967
RRM12-RNA	5	11	FIGGLSW	781.422	10.42-10.50	60	2.632	0.029969
RRM12-RNA	5	16	FIGGLSWQTTQE	686.131	10.53-10.57	60	6.09	0.0529353
RRM12-RNA	5	18	FIGGLSWQTTQEGL	771.542	10.80-10.84	60	7.433	0.0868465
RRM12-RNA	5	20	FIGGLSWQTTQEGLRE	609.999	9.85-9.89	60	8.483	0.0988968
RRM12-RNA	5	21	FIGGLSWQTTQEGLREY	996.361	9.97-10.01	60	5.96	0.0401155
RRM12-RNA	5	25	FIGGLSWQTTQEGLREYFGQF	823.943	10.20-10.25	60	10.794	0.090428
RRM12-RNA	6	20	IGGLSWQTTQEGLRE	840.962	9.52-9.56	60	4.751	0.017707
RRM12-RNA	6	25	IGGLSWQTTQEGLREYFGQF	1162.74	10.44-10.48	60	8.979	0.0290753
RRM12-RNA	10	25	SWQTTQEGLREYFGQF	991.79	10.31-10.35	60	6.821	0.000984958
RRM12-RNA	11	18	WQTTQEGL	965.323	9.24-9.39	60	4.062	0.0104404
RRM12-RNA	11	20	WQTTQEGLRE	625.997	8.65-8.71	60	4.764	0.0056834
RRM12-RNA	11	25	WQTTQEGLREYFGQF	947.949	10.05-10.29	60	6.523	0.0125274
RRM12-RNA	13	25	TTQEGLREYFGQF	790.373	9.84-9.90	60	5.512	0.0665585
RRM12-RNA	17	25	GLREYFGQF	559.748	9.81-10.03	60	2.319	0.0761639
RRM12-RNA	18	25	LREYFGQF	531.081	9.70-9.86	60	2.031	0.0432205
RRM12-RNA	18	27	LREYFGQFGE	625.408	9.13-9.21	60	4.323	0.0892496
RRM12-RNA	19	27	REYFGQFGE	567.722	9.32-9.37	60	2.931	0.0281009
RRM12-RNA	26	32	GEVKECL	390.353	8.59-8.71	60	2.91	0.0445454
RRM12-RNA	31	46	CLVMRDPLTKRSRGFG	614.831	8.87-8.92	60	8.819	0.0179457
RRM12-RNA	32	47	LVMRDPLTKRSRGFGF	472.347	9.25-9.29	60	9.146	0.095212
RRM12-RNA	33	46	VMRDPLTKRSRGFG	407.068	8.33-8.53	60	8.067	0.0327856
RRM12-RNA	33	47	VMRDPLTKRSRGFGF	355.33	8.99-9.12	60	8.248	0.0805902
RRM12-RNA	34	46	MRDPLTKRSRGFG	509.182	8.27-8.35	60	7.068	7.32046e-05
RRM12-RNA	34	47	MRDPLTKRSRGFGF	419.015	8.95-9.09	60	7.501	0.0500913
RRM12-RNA	34	48	MRDPLTKRSRGFGFV	355.33	8.99-9.12	60	8.248	0.00585403
RRM12-RNA	34	50	MRDPLTKRSRGFGFVTF	674.402	9.53-9.57	60	9.219	0.0517664
RRM12-RNA	51	57	MDQAGVD	737.34	7.79-7.89	60	3.333	0.0787045
RRM12-RNA	51	60	MDQAGVDKVL	539.484	8.95-9.01	60	3.68	0.0739763
RRM12-RNA	51	67	MDQAGVDKVLAQSRHEL	476.325	9.17-9.21	60	7.439	0.0834662
RRM12-RNA	51	69	MDQAGVDKVLAQSRHELDS	702.499	9.17-9.20	60	8.506	0.0913578
RRM12-RNA	51	78	MDQAGVDKVLAQSRHELDSKTIDPKVAF	518.963	9.34-9.44	60	13.72	0.0234757
RRM12-RNA	51	86	MDQAGVDKVLAQSRHELDSKTIDPKVAFPRRAQPKM	510.609	9.03-9.21	60	19.584	0.0759394
RRM12-RNA	51	88	MDQAGVDKVLAQSRHELDSKTIDPKVAFPRRAQPKMVT	714.087	9.03-9.18	60	21.914	0.0288559
RRM12-RNA	52	78	DQAGVDKVLAQSRHELDSKTIDPKVAF	744.986	9.29-9.34	60	13.196	0.0262458
RRM12-RNA	52	86	DQAGVDKVLAQSRHELDSKTIDPKVAFPRRAQPKM	564.574	9.00-9.07	60	19.047	0.0863536
RRM12-RNA	58	67	KVLAQSRHEL	594.86	7.51-7.57	60	7.735	0.0969342
RRM12-RNA	58	69	KVLAQSRHELDS	693.489	7.78-7.85	60	6.302	0.00369418
RRM12-RNA	58	78	KVLAQSRHELDSKTIDPKVAF	598.035	8.65-8.87	60	9.969	0.0735025
RRM12-RNA	58	86	KVLAQSRHELDSKTIDPKVAFPRRAQPKM	420.671	8.38-8.46	60	16.59	0.0395291
RRM12-RNA	58	88	KVLAQSRHELDSKTIDPKVAFPRRAQPKMVT	594.165	8.40-8.55	60	18.272	0.027815
RRM12-RNA	58	98	KVLAQSRHELDSKTIDPKVAFPRRAQPKMVTRTKKIFVGGL	583.635	8.63-8.69	60	23.955	0.0995137
RRM12-RNA	61	78	AQSRHELDSKTIDPKVAF	512.644	8.76-8.79	60	9.247	0.0277881
RRM12-RNA	61	86	AQSRHELDSKTIDPKVAFPRRAQPKM	503.617	8.40-8.44	60	15.306	0.0898633
RRM12-RNA	62	86	QSRHELDSKTIDPKVAFPRRAQPKM	491.77	8.43-8.49	60	15.403	0.0990638
RRM12-RNA	68	86	DSKTIDPKVAFPRRAQPKM	439.481	8.45-8.50	60	11.427	0.03288
RRM12-RNA	70	86	KTIDPKVAFPRRAQPKM	398.855	8.30-8.35	60	9.33	0.0540547
RRM12-RNA	79	88	PRRAQPKMVT	397.011	7.49-7.57	60	6.801	0.0535635
RRM12-RNA	79	98	PRRAQPKMVTRTKKIFVGGL	459.164	8.54-8.70	60	13.196	0.0413208
RRM12-RNA	79	102	PRRAQPKMVTRTKKIFVGGLSVNT	674.565	8.68-8.76	60	15.676	0.0983975
RRM12-RNA	87	97	VTRTKKIFVGG	403.532	9.30-9.41	60	2.047	0.0644821
RRM12-RNA	87	98	VTRTKKIFVGGL	441.381	8.84-8.94	60	6.076	0.0181001
RRM12-RNA	87	99	VTRTKKIFVGGLS	470.594	8.55-8.70	60	7.009	0.0387343
RRM12-RNA	87	102	VTRTKKIFVGGLSVNT	575.958	10.64-10.67	60	9.075	0.0753751
RRM12-RNA	88	100	TRTKKIFVGGLSV	353.183	8.63-8.67	60	6.686	0.051694
RRM12-RNA	89	98	RTKKIFVGGL	374.254	8.80-8.95	60	3.844	0.0434895
RRM12-RNA	89	102	RTKKIFVGGLSVNT	508.883	8.95-8.99	60	7.322	0.0540712
RRM12-RNA	99	105	SVNTTVE	751.801	7.84-8.02	60	3.225	0.0675455
RRM12-RNA	99	109	SVNTTVEDVKQ	611.983	8.24-8.27	60	5.59	0.0843869
RRM12-RNA	99	114	SVNTTVEDVKQYFEQF	969.947	10.25-10.39	60	8.495	0.036205
RRM12-RNA	99	122	SVNTTVEDVKQYFEQFGKVDDAML	924.221	10.27-10.48	60	12.065	0.00373141
RRM12-RNA	102	114	TTVEDVKQYFEQF	819.444	10.03-10.07	60	7.407	0.00253263
RRM12-RNA	103	113	TVEDVKQYFEQ	694.559	9.31-9.35	60	1.733	0.0101321
RRM12-RNA	103	114	TVEDVKQYFEQF	768.329	9.90-10.05	60	6.349	0.0149659
RRM12-RNA	103	119	TVEDVKQYFEQFGKVDD	684.453	9.70-9.79	60	2.954	0.0178405
RRM12-RNA	103	121	TVEDVKQYFEQFGKVDDAM	1127.58	9.89-9.94	60	11.124	0.00164275
RRM12-RNA	103	122	TVEDVKQYFEQFGKVDDAML	789.922	9.99-10.16	60	10.607	0.0034002
RRM12-RNA	106	113	DVKQYFEQ	1058.01	8.96-9.01	60	3.69	0.0559457
RRM12-RNA	106	114	DVKQYFEQF	1205.5	9.72-9.76	60	4.38	0.0359243
RRM12-RNA	106	119	DVKQYFEQFGKVDD	574.328	9.51-9.63	60	6.591	0.0877147
RRM12-RNA	106	120	DVKQYFEQFGKVDDA	896.657	9.60-9.64	60	6.915	0.0842305
RRM12-RNA	106	121	DVKQYFEQFGKVDDAM	642.001	9.73-9.91	60	8.03	0.0887645
RRM12-RNA	106	122	DVKQYFEQFGKVDDAML	679.834	9.95-10.11	60	8.344	0.0915366
RRM12-RNA	107	122	VKQYFEQFGKVDDAML	961.557	9.64-9.69	60	5.4	0.0307006
RRM12-RNA	110	122	YFEQFGKVDDAML	1566.18	9.85-9.92	60	2.637	0.0822401
RRM12-RNA	114	122	FGKVDDAML	499.413	9.31-9.48	60	3.936	0.0751159
RRM12-RNA	115	121	GKVDDAM	368.979	8.08-8.14	60	2.881	0.033465
RRM12-RNA	115	122	GKVDDAML	425.708	8.92-9.03	60	3.382	0.0791596
RRM12-RNA	123	136	MFDKTTNRHRGFGF	573.488	8.81-8.89	60	9.816	0.0919029
RRM12-RNA	123	139	MFDKTTNRHRGFGFVTF	689.442	9.48-9.58	60	11.603	0.00103952
RRM12-RNA	124	135	FDKTTNRHRGFG	480.645	7.56-7.80	60	8.572	0.0626558
RRM12-RNA	124	136	FDKTTNRHRGFGF	397.543	8.64-8.76	60	9.098	0.0479634
RRM12-RNA	124	139	FDKTTNRHRGFGFVTF	387.738	9.04-10.04	60	3.696	0.0676217
RRM12-RNA	125	136	DKTTNRHRGFGF	720.247	8.60-8.64	60	8.235	0.00161774
RRM12-RNA	125	139	DKTTNRHRGFGFVTF	447.575	9.43-9.58	60	9.754	0.048673
RRM12-RNA	144	150	IVEKVCE	820.478	7.90-7.96	60	4.857	0.0410814
RRM12-RNA	146	169	EKVCEIHFHEINNKMVECKKAQPK	578.885	8.36-8.45	60	12.795	0.0560576
RRM12-RNA	147	153	KVCEIHF	439.317	9.22-9.34	60	2.944	0.0736333
RRM12-RNA	147	160	KVCEIHFHEINNKM	437.3	8.68-8.77	60	7.478	0.0365941
RRM12-RNA	147	162	KVCEIHFHEINNKMVE	494.444	8.70-8.92	60	8.143	0.0495833
RRM12-RNA	147	170	KVCEIHFHEINNKMVECKKAQPKE	578.885	8.36-8.45	60	13.093	0.0621244
RRM12-RNA	151	160	IHFHEINNKM	429.088	8.60-8.64	60	5.511	0.0867099
RRM12-RNA	151	162	IHFHEINNKMVE	379.193	8.73-8.77	60	6.255	0.0998586
RRM12-RNA	151	170	IHFHEINNKMVECKKAQPKE	486.816	8.17-8.27	60	10.822	0.081792
RRM12-RNA	154	160	HEINNKM	444.237	7.51-7.64	60	3.39	0.00390704
RRM12-RNA	154	162	HEINNKMVE	372.598	7.93-8.04	60	3.984	0.0134127
RRM12-RNA	154	163	HEINNKMVEC	611.964	8.27-8.32	60	6.376	0.0345242
RRM12-RNA	5	10	FIGGLS	594.634	9.27-9.37	90	0.97	0.0707357
RRM12-RNA	5	16	FIGGLSWQTTQE	781.428	10.40-10.47	90	1.974	0.0899503
RRM12-RNA	5	18	FIGGLSWQTTQEGL	686.198	10.54-10.57	90	2.281	0.00754776
RRM12-RNA	5	20	FIGGLSWQTTQEGLRE	771.624	10.93-10.97	90	1.634	0.0145754
RRM12-RNA	5	25	FIGGLSWQTTQEGLREYFGQF	609.962	9.73-9.91	90	1.324	0.0842992
RRM12-RNA	11	18	WQTTQEGL	996.55	9.86-9.91	90	2.408	0.0919405
RRM12-RNA	11	20	WQTTQEGLRE	823.888	10.14-10.19	90	1.376	0.0858649
RRM12-RNA	11	25	WQTTQEGLREYFGQF	841.076	9.49-9.53	90	1.974	0.0062045
RRM12-RNA	17	25	GLREYFGQF	1162.82	10.46-10.52	90	0.608	0.0867123
RRM12-RNA	18	25	LREYFGQF	991.867	10.24-10.28	90	0.487	0.0429441
RRM12-RNA	26	32	GEVKECL	965.385	9.24-9.38	90	0.938	0.0723437
RRM12-RNA	33	46	VMRDPLTKRSRGFG	626.02	8.67-8.73	90	1.14	0.010781
RRM12-RNA	33	47	VMRDPLTKRSRGFGF	947.979	10.04-10.23	90	0.944	0.0650685
RRM12-RNA	34	46	MRDPLTKRSRGFG	790.165	9.84-9.91	90	1.316	0.031175
RRM12-RNA	34	47	MRDPLTKRSRGFGF	559.712	9.80-10.02	90	1.075	0.0241998
RRM12-RNA	34	48	MRDPLTKRSRGFGFV	531.06	9.68-9.83	90	0.944	0.0500475
RRM12-RNA	51	57	MDQAGVD	625.31	9.17-9.23	90	1.519	0.0777475
RRM12-RNA	51	67	MDQAGVDKVLAQSRHEL	567.699	9.34-9.40	90	1.052	0.0436914
RRM12-RNA	51	78	MDQAGVDKVLAQSRHELDSKTIDPKVAF	390.369	8.60-8.72	90	1.404	0.00809952
RRM12-RNA	51	86	MDQAGVDKVLAQSRHELDSKTIDPKVAFPRRAQPKM	614.83	8.85-8.88	90	1.549	0.0687471
RRM12-RNA	51	88	MDQAGVDKVLAQSRHELDSKTIDPKVAFPRRAQPKMVT	472.235	9.26-9.30	90	2.271	0.0341663
RRM12-RNA	52	78	DQAGVDKVLAQSRHELDSKTIDPKVAF	407.112	8.36-8.56	90	1.909	0.0532434
RRM12-RNA	52	86	DQAGVDKVLAQSRHELDSKTIDPKVAFPRRAQPKM	355.355	9.00-9.12	90	1.689	0.0142456
RRM12-RNA	58	78	KVLAQSRHELDSKTIDPKVAF	509.228	8.30-8.37	90	1.349	0.0713109
RRM12-RNA	58	88	KVLAQSRHELDSKTIDPKVAFPRRAQPKMVT	419.05	8.95-9.09	90	1.8	0.0708108
RRM12-RNA	61	78	AQSRHELDSKTIDPKVAF	355.355	9.00-9.12	90	1.04	0.0834182
RRM12-RNA	61	86	AQSRHELDSKTIDPKVAFPRRAQPKM	674.378	9.55-9.60	90	1.44	0.0154427
RRM12-RNA	79	88	PRRAQPKMVT	737.347	7.82-7.93	90	1.469	0.0614058
RRM12-RNA	79	98	PRRAQPKMVTRTKKIFVGGL	539.446	8.96-9.02	90	1.385	0.00389929
RRM12-RNA	87	98	VTRTKKIFVGGL	476.304	9.15-9.20	90	0.822	0.0175038
RRM12-RNA	87	99	VTRTKKIFVGGLS	702.443	9.13-9.19	90	1.03	0.00219455
RRM12-RNA	87	102	VTRTKKIFVGGLSVNT	518.981	9.35-9.44	90	1.693	0.014915
RRM12-RNA	88	100	TRTKKIFVGGLSV	510.635	9.03-9.20	90	0.784	0.00426049
RRM12-RNA	89	98	RTKKIFVGGL	714.079	9.03-9.19	90	0.454	0.0525399
RRM12-RNA	99	105	SVNTTVE	744.973	9.29-9.45	90	2.107	0.0318714
RRM12-RNA	99	109	SVNTTVEDVKQ	564.594	8.99-9.08	90	1.273	0.00777323
RRM12-RNA	99	114	SVNTTVEDVKQYFEQF	594.798	7.56-7.61	90	1.834	0.0561191
RRM12-RNA	99	122	SVNTTVEDVKQYFEQFGKVDDAML	693.242	7.79-7.83	90	1.876	0.0993121
RRM12-RNA	103	113	TVEDVKQYFEQ	598.027	8.68-8.88	90	0.806	0.0394353
RRM12-RNA	103	114	TVEDVKQYFEQF	420.678	8.39-8.49	90	0.937	0.0240498
RRM12-RNA	103	122	TVEDVKQYFEQFGKVDDAML	594.156	8.43-8.58	90	1.368	0.0637659
RRM12-RNA	106	113	DVKQYFEQ	583.66	8.64-8.70	90	0.8	0.00527539
RRM12-RNA	106	114	DVKQYFEQF	512.592	8.79-8.84	90	0.942	0.0414827
RRM12-RNA	106	119	DVKQYFEQFGKVDD	503.656	8.39-8.46	90	0.672	0.0371895
RRM12-RNA	106	121	DVKQYFEQFGKVDDAM	491.815	8.40-8.44	90	0.934	0.0868448
RRM12-RNA	106	122	DVKQYFEQFGKVDDAML	439.456	8.45-8.48	90	1.069	0.0918408
RRM12-RNA	114	122	FGKVDDAML	398.863	8.33-8.37	90	0.894	0.015867
RRM12-RNA	115	122	GKVDDAML	396.936	7.53-7.61	90	0.761	0.02914
RRM12-RNA	123	139	MFDKTTNRHRGFGFVTF	459.145	8.57-8.71	90	1.285	0.0393427
RRM12-RNA	124	135	FDKTTNRHRGFG	674.556	8.70-8.80	90	1.122	0.0269095
RRM12-RNA	124	136	FDKTTNRHRGFGF	403.547	8.81-8.92	90	0.849	0.0716946
RRM12-RNA	125	136	DKTTNRHRGFGF	441.36	8.87-8.95	90	1.46	0.098252
RRM12-RNA	125	139	DKTTNRHRGFGFVTF	470.585	8.55-8.70	90	0.821	0.0109726
RRM12-RNA	147	153	KVCEIHF	576.005	10.57-10.62	90	0.791	0.0567954
RRM12-RNA	147	160	KVCEIHFHEINNKM	353.199	8.56-8.66	90	0.807	0.0705204
RRM12-RNA	147	162	KVCEIHFHEINNKMVE	374.245	8.83-8.95	90	0.872	0.0726785
RRM12-RNA	151	160	IHFHEINNKM	508.889	8.95-8.99	90	0.629	0.00762032
RRM12-RNA	151	170	IHFHEINNKMVECKKAQPKE	751.864	7.87-8.03	90	1.08	0.0864026
RRM12-RNA	154	162	HEINNKMVE	611.988	8.27-8.31	90	0.52	0.0542154
RRM12-RNA	5	21	FIGGLSWQTTQEGLREY	969.881	10.24-10.32	90	3.168	0.0147047
RRM12-RNA	6	20	IGGLSWQTTQEGLRE	924.218	10.25-10.45	90	2.49	0.00252795
RRM12-RNA	87	97	VTRTKKIFVGG	819.388	10.00-10.04	90	0.698	0.0863556
RRM12-RNA	5	11	FIGGLSW	694.499	9.26-9.29	90	1.564	0.00218316
RRM12-RNA	6	25	IGGLSWQTTQEGLREYFGQF	768.26	9.89-10.04	90	3.149	0.0297577
RRM12-RNA	10	25	SWQTTQEGLREYFGQF	684.409	9.64-9.77	90	2.322	0.0629796
RRM12-RNA	13	25	TTQEGLREYFGQF	1127.5	9.86-9.90	90	1.331	0.0533424
RRM12-RNA	18	27	LREYFGQFGE	789.899	9.98-10.11	90	1.673	0.0634779
RRM12-RNA	19	27	REYFGQFGE	1057.83	8.98-9.02	90	0.64	0.0161339
RRM12-RNA	31	46	CLVMRDPLTKRSRGFG	1205.22	9.74-9.92	90	1.853	0.0929044
RRM12-RNA	32	47	LVMRDPLTKRSRGFGF	574.275	9.54-9.63	90	1.219	0.00383591
RRM12-RNA	34	50	MRDPLTKRSRGFGFVTF	896.671	9.58-9.63	90	1.659	0.00721365
RRM12-RNA	51	60	MDQAGVDKVL	641.967	9.71-9.86	90	0.841	0.070682
RRM12-RNA	51	69	MDQAGVDKVLAQSRHELDS	679.821	9.92-10.08	90	1.726	0.0598598
RRM12-RNA	58	67	KVLAQSRHEL	961.623	9.64-9.68	90	3.633	0.0190665
RRM12-RNA	58	69	KVLAQSRHELDS	1566.3	9.80-9.89	90	1.017	0.0940876
RRM12-RNA	58	86	KVLAQSRHELDSKTIDPKVAFPRRAQPKM	499.456	9.30-9.46	90	1.207	0.0519856
RRM12-RNA	58	98	KVLAQSRHELDSKTIDPKVAFPRRAQPKMVTRTKKIFVGGL	368.996	8.06-8.11	90	1.624	0.090462
RRM12-RNA	62	86	QSRHELDSKTIDPKVAFPRRAQPKM	425.726	8.95-9.03	90	1.411	0.0707623
RRM12-RNA	68	86	DSKTIDPKVAFPRRAQPKM	573.517	8.83-8.87	90	1.384	0.0198511
RRM12-RNA	70	86	KTIDPKVAFPRRAQPKM	689.4	9.46-9.57	90	1.178	0.0374671
RRM12-RNA	79	102	PRRAQPKMVTRTKKIFVGGLSVNT	480.641	7.60-7.83	90	2.319	0.00432803
RRM12-RNA	89	102	RTKKIFVGGLSVNT	397.527	8.66-8.77	90	1.308	0.0805391
RRM12-RNA	102	114	TTVEDVKQYFEQF	387.763	9.43-9.46	90	1.429	0.00504698
RRM12-RNA	103	119	TVEDVKQYFEQFGKVDD	720.223	8.63-8.67	90	0.94	0.020642
RRM12-RNA	103	121	TVEDVKQYFEQFGKVDDAM	447.553	9.42-9.58	90	2.036	0.0432104
RRM12-RNA	106	120	DVKQYFEQFGKVDDA	820.491	7.88-7.95	90	1.173	0.096091
RRM12-RNA	107	122	VKQYFEQFGKVDDAML	578.884	8.39-8.50	90	1.368	0.0344099
RRM12-RNA	110	122	YFEQFGKVDDAML	439.299	9.22-9.33	90	2.758	0.0437144
RRM12-RNA	115	121	GKVDDAM	437.307	8.69-8.79	90	0.658	0.0521266
RRM12-RNA	123	136	MFDKTTNRHRGFGF	494.441	8.71-8.94	90	1.228	0.00327788
RRM12-RNA	124	139	FDKTTNRHRGFGFVTF	578.884	8.39-8.50	90	0.764	0.047536
RRM12-RNA	144	150	IVEKVCE	429.116	8.53-8.59	90	0.948	0.0464135
RRM12-RNA	146	169	EKVCEIHFHEINNKMVECKKAQPK	379.196	8.67-8.75	90	1.277	0.0637087
RRM12-RNA	147	170	KVCEIHFHEINNKMVECKKAQPKE	486.838	8.19-8.34	90	1.277	0.061248
RRM12-RNA	151	162	IHFHEINNKMVE	444.253	7.55-7.70	90	0.524	0.0494699
RRM12-RNA	154	160	HEINNKM	372.596	8.05-8.09	90	0.765	0.0377476
RRM12-RNA	154	163	HEINNKMVEC	611.952	8.30-8.37	90	2.796	0.0494488
RRM12-RNA	5	10	FIGGLS	594.867	9.25-9.36	300	2.332	0.0576575
RRM12-RNA	5	16	FIGGLSWQTTQE	781.747	10.37-10.44	300	3.182	0.0858506
RRM12-RNA	5	18	FIGGLSWQTTQEGL	686.504	10.39-10.43	300	7.281	0.0983686
RRM12-RNA	5	20	FIGGLSWQTTQEGLRE	771.941	10.88-10.91	300	8.783	0.0060487
RRM12-RNA	5	25	FIGGLSWQTTQEGLREYFGQF	610.193	9.75-9.82	300	9.467	0.0754428
RRM12-RNA	5	21	FIGGLSWQTTQEGLREY	994.571	8.60-8.63	300	2.38	0.0260145
RRM12-RNA	5	11	FIGGLSW	824.175	10.09-10.14	300	12.61	0.0316045
RRM12-RNA	6	20	IGGLSWQTTQEGLRE	841.027	9.47-9.51	300	4.88	0.059928
RRM12-RNA	6	25	IGGLSWQTTQEGLREYFGQF	1163.18	10.35-10.42	300	10.256	0.0103141
RRM12-RNA	10	25	SWQTTQEGLREYFGQF	992.312	10.20-10.23	300	8.405	0.042895
RRM12-RNA	11	18	WQTTQEGL	965.639	9.22-9.36	300	4.61	0.0672047
RRM12-RNA	11	20	WQTTQEGLRE	626.171	8.65-8.72	300	5.375	0.0895145
RRM12-RNA	11	25	WQTTQEGLREYFGQF	948.215	10.00-10.22	300	7.415	0.0856479
RRM12-RNA	13	25	TTQEGLREYFGQF	790.228	9.81-9.87	300	4.992	0.0104409
RRM12-RNA	17	25	GLREYFGQF	559.817	9.78-9.99	300	2.565	0.00262243
RRM12-RNA	18	25	LREYFGQF	531.14	9.66-9.82	300	2.268	0.00189794
RRM12-RNA	18	27	LREYFGQFGE	625.542	9.16-9.23	300	4.65	0.0234135
RRM12-RNA	19	27	REYFGQFGE	567.71	9.34-9.37	300	2.878	0.0531082
RRM12-RNA	26	32	GEVKECL	780.001	8.58-8.63	300	3.327	0.0940554
RRM12-RNA	31	46	CLVMRDPLTKRSRGFG	390.472	8.59-8.71	300	3.285	0.069915
RRM12-RNA	32	47	LVMRDPLTKRSRGFGF	615.108	8.79-8.83	300	10.133	0.00370937
RRM12-RNA	33	46	VMRDPLTKRSRGFG	472.421	9.20-9.25	300	9.656	0.0428872
RRM12-RNA	33	47	VMRDPLTKRSRGFGF	407.218	8.35-8.55	300	9.173	0.0992886
RRM12-RNA	34	46	MRDPLTKRSRGFG	355.477	8.98-9.10	300	9.57	0.0453958
RRM12-RNA	34	47	MRDPLTKRSRGFGF	509.385	8.29-8.37	300	8.197	0.0735489
RRM12-RNA	34	48	MRDPLTKRSRGFGFV	419.168	8.94-9.08	300	8.608	0.0898985
RRM12-RNA	34	50	MRDPLTKRSRGFGFVTF	355.477	8.98-9.10	300	9.57	0.051647
RRM12-RNA	51	57	MDQAGVD	674.642	9.52-9.57	300	10.536	0.00754756
RRM12-RNA	51	67	MDQAGVDKVLAQSRHEL	737.409	7.84-7.95	300	3.485	0.0179688
RRM12-RNA	51	78	MDQAGVDKVLAQSRHELDSKTIDPKVAF	539.515	8.95-9.00	300	3.809	0.0111486
RRM12-RNA	51	86	MDQAGVDKVLAQSRHELDSKTIDPKVAFPRRAQPKM	476.388	9.18-9.22	300	7.876	0.0397962
RRM12-RNA	51	88	MDQAGVDKVLAQSRHELDSKTIDPKVAFPRRAQPKMVT	702.559	9.15-9.19	300	8.79	0.0354143
RRM12-RNA	51	60	MDQAGVDKVL	519.108	9.31-9.41	300	15.155	0.00657467
RRM12-RNA	51	69	MDQAGVDKVLAQSRHELDS	510.737	9.02-9.19	300	21.229	0.0582909
RRM12-RNA	52	78	DQAGVDKVLAQSRHELDSKTIDPKVAF	714.215	9.02-9.18	300	23.137	0.0696969
RRM12-RNA	52	86	DQAGVDKVLAQSRHELDSKTIDPKVAFPRRAQPKM	745.224	9.24-9.28	300	14.829	0.0512054
RRM12-RNA	58	78	KVLAQSRHELDSKTIDPKVAF	564.702	8.95-9.05	300	20.503	0.0239908
RRM12-RNA	58	88	KVLAQSRHELDSKTIDPKVAFPRRAQPKMVT	594.905	7.57-7.66	300	7.829	0.00459998
RRM12-RNA	58	67	KVLAQSRHEL	693.123	7.80-7.86	300	4.481	0.0365822
RRM12-RNA	58	69	KVLAQSRHELDS	598.126	8.64-8.87	300	10.645	0.044569
RRM12-RNA	58	86	KVLAQSRHELDSKTIDPKVAFPRRAQPKM	420.736	8.38-8.47	300	17.481	0.0983492
RRM12-RNA	58	98	KVLAQSRHELDSKTIDPKVAFPRRAQPKMVTRTKKIFVGGL	594.238	8.41-8.55	300	19.013	0.0733416
RRM12-RNA	61	78	AQSRHELDSKTIDPKVAF	583.728	8.63-8.69	300	25.343	0.00286173
RRM12-RNA	61	86	AQSRHELDSKTIDPKVAFPRRAQPKM	512.603	8.79-8.82	300	8.894	0.0715587
RRM12-RNA	62	86	QSRHELDSKTIDPKVAFPRRAQPKM	503.679	8.44-8.48	300	15.982	0.090889
RRM12-RNA	68	86	DSKTIDPKVAFPRRAQPKM	491.794	8.38-8.41	300	15.679	0.0583786
RRM12-RNA	70	86	KTIDPKVAFPRRAQPKM	439.483	8.47-8.50	300	11.441	0.0407958
RRM12-RNA	79	88	PRRAQPKMVT	498.356	8.31-8.38	300	9.924	0.010027
RRM12-RNA	79	98	PRRAQPKMVTRTKKIFVGGL	398.878	8.32-8.38	300	9.514	0.0704861
RRM12-RNA	79	102	PRRAQPKMVTRTKKIFVGGLSVNT	396.976	7.54-7.62	300	6.65	0.0849677
RRM12-RNA	87	98	VTRTKKIFVGGL	459.175	8.55-8.70	300	13.305	0.0864764
RRM12-RNA	87	99	VTRTKKIFVGGLS	674.702	8.70-8.82	300	16.602	0.0524521
RRM12-RNA	87	97	VTRTKKIFVGG	403.626	8.12-8.20	300	2.33	0.0661586
RRM12-RNA	87	102	VTRTKKIFVGGLSVNT	441.399	8.84-8.94	300	6.206	0.0486375
RRM12-RNA	88	100	TRTKKIFVGGLSV	470.617	8.55-8.71	300	7.165	0.034782
RRM12-RNA	89	98	RTKKIFVGGL	576.157	10.57-10.61	300	10.172	0.00213484
RRM12-RNA	89	102	RTKKIFVGGLSVNT	353.227	8.55-8.64	300	7.07	0.0575836
RRM12-RNA	99	105	SVNTTVE	374.271	8.80-8.95	300	3.989	0.0690326
RRM12-RNA	99	109	SVNTTVEDVKQ	509.066	8.95-8.98	300	8.357	0.0115049
RRM12-RNA	99	114	SVNTTVEDVKQYFEQF	752.161	7.89-8.06	300	3.792	0.0592862
RRM12-RNA	99	122	SVNTTVEDVKQYFEQFGKVDDAML	612.219	8.13-8.29	300	6.633	0.0660943
RRM12-RNA	102	114	TTVEDVKQYFEQF	970.227	10.22-10.31	300	9.752	0.0134484
RRM12-RNA	103	113	TVEDVKQYFEQ	924.591	10.22-10.39	300	14.441	0.0494787
RRM12-RNA	103	114	TVEDVKQYFEQF	819.526	9.97-10.01	300	7.812	0.0367759
RRM12-RNA	103	122	TVEDVKQYFEQFGKVDDAML	694.648	9.20-9.24	300	1.91	0.0788566
RRM12-RNA	103	119	TVEDVKQYFEQFGKVDD	768.429	9.87-10.00	300	6.982	0.0604154
RRM12-RNA	103	121	TVEDVKQYFEQFGKVDDAM	684.612	9.58-9.64	300	3.43	0.0232259
RRM12-RNA	106	113	DVKQYFEQ	1128.17	9.80-9.86	300	14.274	0.0258119
RRM12-RNA	106	114	DVKQYFEQF	790.189	9.95-10.11	300	12.645	0.0354317
RRM12-RNA	106	119	DVKQYFEQFGKVDD	1058.01	8.96-9.00	300	3.678	0.0868648
RRM12-RNA	106	121	DVKQYFEQFGKVDDAM	1205.65	9.69-9.72	300	4.93	0.027883
RRM12-RNA	106	122	DVKQYFEQFGKVDDAML	574.417	9.48-9.54	300	7.392	0.0186535
RRM12-RNA	106	120	DVKQYFEQFGKVDDA	896.911	9.60-9.63	300	8.432	0.0418903
RRM12-RNA	107	122	VKQYFEQFGKVDDAML	642.126	9.70-9.85	300	9.07	0.0858453
RRM12-RNA	110	122	YFEQFGKVDDAML	680.077	9.90-10.06	300	10.221	0.0876197
RRM12-RNA	114	122	FGKVDDAML	962.1	9.61-9.67	300	7.653	0.0238568
RRM12-RNA	115	122	GKVDDAML	1563.73	9.94-10.01	300	0.19	0.0233163
RRM12-RNA	115	122	GKVDDAML	499.661	9.28-9.44	300	5.081	0.0058605
RRM12-RNA	115	121	GKVDDAM	369.064	8.12-8.18	300	3.266	0.0797329
RRM12-RNA	123	139	MFDKTTNRHRGFGFVTF	425.924	8.92-9.03	300	4.364	0.0225228
RRM12-RNA	123	136	MFDKTTNRHRGFGF	573.517	8.80-8.85	300	10.054	0.0715215
RRM12-RNA	124	135	FDKTTNRHRGFG	689.375	9.46-9.55	300	11.022	0.0257779
RRM12-RNA	124	136	FDKTTNRHRGFGF	480.629	7.61-7.85	300	8.445	0.0196515
RRM12-RNA	124	139	FDKTTNRHRGFGFVTF	397.535	8.64-8.76	300	9.01	0.040079
RRM12-RNA	125	136	DKTTNRHRGFGF	387.783	9.40-9.44	300	3.923	0.0735676
RRM12-RNA	125	139	DKTTNRHRGFGFVTF	720.149	8.62-8.65	300	7.693	0.0553987
RRM12-RNA	144	150	IVEKVCE	447.569	9.39-9.54	300	9.689	0.0227486
RRM12-RNA	146	169	EKVCEIHFHEINNKMVECKKAQPK	820.353	7.90-7.96	300	4.207	0.0189364
RRM12-RNA	147	153	KVCEIHF	578.98	8.41-8.46	300	13.748	0.0782317
RRM12-RNA	147	160	KVCEIHFHEINNKM	439.317	9.21-9.33	300	2.942	0.0744775
RRM12-RNA	147	162	KVCEIHFHEINNKMVE	437.338	8.67-8.78	300	7.832	0.0188469
RRM12-RNA	147	170	KVCEIHFHEINNKMVECKKAQPKE	494.49	8.69-8.90	300	8.568	0.0401017
RRM12-RNA	151	160	IHFHEINNKM	578.98	8.41-8.46	300	14.068	0.0220278
RRM12-RNA	151	170	IHFHEINNKMVECKKAQPKE	429.158	8.52-8.60	300	6.148	0.0561407
RRM12-RNA	151	162	IHFHEINNKMVE	379.249	8.73-8.77	300	6.932	0.0528872
RRM12-RNA	154	160	HEINNKM	486.981	8.18-8.30	300	12.515	0.0504118
RRM12-RNA	154	162	HEINNKMVE	444.297	7.56-7.62	300	3.66	0.0654872
RRM12-RNA	154	163	HEINNKMVEC	372.641	7.92-8.04	300	4.315	0.0702423
