# Supplementary material for: Zika virus RNA structure controls its unique neurotropism by bipartite binding to Musashi-1
Source: Nat Commun. 2023 Feb 28;14:1134. doi: 10.1038/s41467-023-36838-w (PMC9972320; doi:10.1038/s41467-023-36838-w)
Supplement: Supplementary file 6 — Source Data [file 41467_2023_36838_MOESM6_ESM.xlsx]

## Sheet: Fig.1E
Fig.1E-uncropped Western Blot and gel of the RNA pulldown

## Sheet: Fig.1F
Fig.1F - Log10 (RNA copies)/mL in culture fluids of infected cells
hpi	ZIKV WT			pMBS1m
24	7.59353	7.87037	7.23678	7.67915	7.89035	7.44227
48	8.98628	9.1775	8.72657	8.83502	9.00341	8.73799
72	9.48288	9.60846	9.44007	9.14896	9.26883	9.18892

## Sheet: Fig.1G
Fig.1G - RNA IP of ZIKV WT and pMBS1m
RNA enrichment by MSI1
	ZIKV WT			pMBSI1m
	1.18322	0.817729	0.999046	0.355172	0.366255	0.204638

## Sheet: Fig.1H
Fig.1H - PCC of colocalization
ZIKV-WT	mPMBS1
0.71	0.54
0.676	0.522
0.655	0.517
0.645	0.505
0.624	0.498
0.617	0.491
0.612	0.469
0.6	0.457
0.594	0.447
0.59	0.441
0.587	0.441
0.578	0.439
0.573	0.432
0.564	0.394
0.551	0.388
0.549	0.386
0.546	0.384
0.542	0.378
0.536	0.342
0.53	0.338
0.524	0.334
0.51	0.33
0.503	0.323
0.497	0.304
0.489	0.292
0.472	0.286
0.471	0.282
0.451	0.26
0.421	0.188
0.394	0.167

## Sheet: Fig.2A
Fig.2A - Log10 (RNA copies)/mL in culture fluids of infected cells
hpi	WT			pMBS1m
24	7.428	6.95709	7.04271	6.79156	6.61461	6.52899
48	7.75336	7.57641	7.41373	7.05413	7.02844	7.07125
72	7.97597	7.78475	7.58497	7.05983	7.02844	6.87147

## Sheet: Fig.2B
Fig.2B - % infected cells
ZIKV WT	pMBS1m
8.97	3.46
9.62	2.68
10.24	3.12

## Sheet: Fig.2C
Fig.2C - Log10 (RNA copies)/mL in culture fluids of infected cells
hpi	BHK-21-ctrl-WT			BHK-21-ctrl-pMBS1m			BHK-21-MSI1-WT			BHK-21-MSI1-pMBS1m
24	5.72416	5.86401	6.02954	5.59002	5.70989	5.99529	5.95248	5.81264	5.86401	5.90111	5.41593	5.60144
48	6.68596	6.75446	6.79727	6.72877	6.66598	6.70308	7.34523	7.11691	7.31669	6.95994	6.79156	6.6089
72	7.70484	7.86181	7.89035	7.76477	7.53931	7.83041	8.69803	8.01878	8.40121	7.84468	7.57641	7.77619

## Sheet: Fig.2D
Fig.2D uncropped western bot images

## Sheet: Fig.2E
Fig.2E - Log10 (RNA copies)/mL in culture fluids of infected cells
	ZIKV WT			pMBS1m
siNC	7.90512	7.69963	7.93366	7.1745	7.0004	6.76067
siMSI1	7.5341	7.01753	6.93191	7.0004	7.06605	6.64365

## Sheet: Fig.4A
Fig.4A- RNA IP of ZIKV WT and P2M
RNA enrichment
WT			P2M
0.845609	0.897493	1.2569	0.28635	0.377497	0.506591

[truncated: 17 more sheets: Fig.4B, Fig.4C, Fig.4D, Fig.5D, Fig.5E, Fig.6C;6D, Fig.6E, Fig.S2B, Fig.S2C, Fig.S2E, Fig.S2F;S2G, Fig.S2J;S2K;S2L, Fig. S3I, Fig.S3J, Fig.S3K;S3L;S3M, Fig.S4B;S4C, Fig.S4D]
